# Supplementary material for: Admixture Effects on Coevolved Metabolic Systems
Source: Front Genet. 2018 Dec 12;9:634. doi: 10.3389/fgene.2018.00634 (PMC6299042; doi:10.3389/fgene.2018.00634)
Supplement: Supplementary file 1 [file Table_1.XLSX]

## Sheet: supp table S1
Admixture Effects on Coevolved Metabolic Systems
Roxanne R. Zascavage, John V. Planz
Supplementary Table S1. The nuclear and mitochondrial backgrounds of the OXPHOS gene regions for the samples used in the study are displayed. Strains are grouped according to degree of admixture present. Blue represents M. m. domesticus. Red represents M. m. musculus. Green represents M. m. castaneus. Regions in which there was no ancestry recorded are left white.
			No Admixture			Mild Admixture			High Admixture
Origin	Gene		RBF/DnJ	CZECHII/EiJ		MOLF/EiJ	CALB/RkJ		MOLG/DnJ	SKIVE/EiJ
NUCLEAR GENES	ATP6V1H
	COX5B
	Ndufb3
	Ndufs1
	Ndufa10
	ATP6V1G3
	Ndufs2
	SDHC
	Ndufs7
	Uqcr11
	ATP5D
	Ndufa4L2
	ATP5B
	Ndufa12
	Uqcr10
	Uqcrq
	COX10
	COX11
	ATP5G1
	ATP6V0A1
	ATP5H
	ATP6V1C2
	ATP6V1D
	COX8C
	Uqcrfs1
	Uqcrb
	SDHA
	COX7C
	Ndufs6
	Ndufs4
	COX6C
	ATP6V1C1
	Ndufb9
	Cyt 1
	Ndufa6
	ATP5G2
	Ndufb4
	COX17
	ATP6V1A
	ATP5J
	ATP5O
	Ndufb10
	ATP6V0E
	ATP6V0C
	Ndufv3
	Ndufa7
	ATP6V1G2
	Ndufa11
	Ndufv2
	COX7A2L
	ATP6V1E2
	Ndufa2
	ATP5A1
	Ndufs8
	Ndufv1
	COX8A
	Tcirg1
	Gm3873
	COX15
	Ndufb8
	ATP5C1
	Ndufa8
	ATP5G3
	Ndufs3
	ATP5E
	Ndufb5
	Ndufc1
	ATP5F1
	ATP6V0D2
	Ndufb6
	ATP6V1G1
	Uqcrh
	Ndufs5
	ATP6V0B
	SDHB
	COX7B2
	COX6A1
	ATP5K
	ATP6V0A2
	ATP5J2
	Ndufa4
	Ndufa5
	ATP6V1F
	Ndufb2
	ATP6V0A4
	ATP6V0E2
	ATP6V1B1
	ATP6V1E1
	Ndufa9
	Ndufa3
	COX6B2
	Gm10175 pred.
	COX6B1
	COX7A1
	Ndufc2
	Uqcrc2
	Ndufab1
	COX6A2
	COX8B
	ATP6V1B2
	Ndufa13
	Ndufb7
	ATP6V0D1
	COX4
	ATP5L
	SDHD
	COX5A
	COX7A2
	Uqcrc1
	Ndufb11
	Ndufa1
	ATP6AP1
	COX7B
	COX7C mitoL
	ATP5O mitoL
	Ndufs6
	COX5B mito L
	Ndufc2L
MITOCHONDRIAL GENES	ND1
	ND2
	ND3
	ND4
	ND4L
	ND5
	ND6
	Cyt b
	COX3
	COX1
	COX2
	ATP8
	ATP6
