# Supplementary material for: Admixture Effects on Coevolved Metabolic Systems
Source: Front Genet. 2018 Dec 12;9:634. doi: 10.3389/fgene.2018.00634 (PMC6299042; doi:10.3389/fgene.2018.00634)
Supplement: Supplementary file 2 [file Table_2.XLSX]

## Sheet: supp table S2
Admixture Effects on Coevolved Metabolic Systems
Roxanne R. Zascavage, John V. Planz
Supplemetary Table S2. Oxygen consumption rate measurements (in pmol/min) obtained from Mus musculus cardiac and hepatic tissue samples. Admixture group measurements are separated by tissue type, strain, mouse/run, and tissue sample replicate. The average OCR for each group is designated by bold typeface.
CARDIAC TISSUE												HEPATIC TISSUE
	Sample-Measurement	Control		No Admixture			Nuclear Admixture			Cytonuclear Admixture			Sample-Measurement	Control		No Admixture			Nuclear Admixture			Cytonuclear Admixture
				RBF/DnJ	CZECHII/EiJ		CALB/RkJ	MOLF/EiJ		MOLG/DnJ	SKIVE/EiJ					RBF/DnJ	CZECHII/EiJ		CALB/RkJ	MOLF/EiJ		MOLG/DnJ	SKIVE/EiJ
Run 1	1-1	404		441.101	277.443		737.577	466.592		292.867	228.281	Run 1	1-1	477.443		621.428	456.893		635.269	476.581		386.836	441.219
	1-2	401		398.777	245.08		636.813	419.01		289.62	217.31		1-2	481.508		422.649	392.533		692.917	459.619		438.662	429.858
	1-3	383		268.162	230.69		584.653	396.725		293.744	216.064		1-3	471.126		282.19	364.515		549.999	434.245		423.797	422.169
	1-4	376		251.374	227.037		562.639	396.669		290.111	211.683		1-4	446.524		242.996	341.933		414.213	426.071		396.981	396.329
	1-5	375		242.706	221.672		520.743	390.066		287.372	210.984		1-5	439.633		223.522	337.022		330.226	423.907		377.252	393.785
	2-1	435.24		363.233	404.657		504.082	438.701		217.707	311.637		2-1	345.89		566.036	462.544		524.433	600.822		488.461	243.824
	2-2	416.731		357.35	339.806		457.235	426.217		212.929	309.105		2-2	370.579		388.798	354.261		512.643	581.863		531.001	242.661
	2-3	409.825		321.723	315.858		423.112	394.667		209.745	304.869		2-3	355.116		309.38	282.322		506.104	561.955		535.66	242.417
	2-4	405.406		301.99	296.237		389.903	370.267		203.047	297.747		2-4	349.182		277.94	260.683		484.581	516.968		533.722	239.313
	2-5	400.399		292.365	286.31		360.64	361.367		198.583	295.838		2-5	346.567		265.651	250.244		485.282	504.189		532.252	247.269
	3-1			645.245	638.749		396.355	501.215		224.14	289.498		3-1			497.727	290.684		438.585	368.675		460.973	343.684
	3-2			579.746	453.013		338.47	436.018		229.555	289.058		3-2			333.537	259.042		421.894	334.869		470.792	294.989
	3-3			569.087	376.149		314.758	406.175		230.169	283.345		3-3			272.822	247.878		402.229	296.834		467.471	294.781
	3-4			563.282	327.053		298.728	394.492		226.869	281.555		3-4			244.615	238.226		393.427	286.179		463.423	293.201
	3-5			562.042	305.707		293.04	371.706		223.212	278.029		3-5			230.968	232.618		395.9	279.505		460.647	294.186
Run 2	1-1	504.551		716.577	723.699		471.693	436.101		277.535	200.04	Run 2	1-1	290.869		588.167	434.291		330.731	458.667		148.488	185.167
	1-2	462.44		637.177	550.728		445.396	480.098		286.968	203.956		1-2	286.434		623.704	463.36		366.66	401.95		153.176	184.017
	1-3	433.646		552.759	465.748		436.483	476.818		279.583	200.046		1-3	275.215		578.514	462.459		349.585	388.883		146.63	177.693
	1-4	421.992		478.806	452.371		414.333	467.427		276.304	186.324		1-4	273.073		565.015	453.936		342.028	368.38		144.471	174.648
	1-5	341.841		458.504	416.69		407.792	459.797		271.753	186.421		1-5	269.081		553.91	426.367		327.449	346.234		142.026	170.207
	2-1	351.489		556.435	839.117		530.725	566.109		293.61	293.308		2-1	298.952		302.53	263.503		262.473	310.369		254.219	288.496
	2-2	349.62		423.977	545.181		489.932	461.598		302.318	293.421		2-2	296.32		281.594	250.242		276.414	274.572		272.52	288.856
	2-3	330.79		416.919	433.328		482.982	430.082		293.956	290.263		2-3	288.407		269.124	242.992		273.799	263.904		267.285	280.537
	2-4	314.756		391.623	396.112		480.194	420.719		288.731	284.231		2-4	284.472		262.144	244.041		272.283	255.007		264.949	273.582
	2-5	308.587		384.031	368.418		476.625	416.081		282.822	281.384		2-5	278.563		250.133	241.969		268.68	245.661		260.005	265
	3-1			504.113	688.255		459.741	188.681		239.275	232.186		3-1			511.887	349.736		219.097	346.714		147.02	227.574
	3-2			331.787	265.882		450.788	183.519		230.696	234.691		3-2			526.116	409.147		248.622	373.992		155.718	233.1
	3-3			293.796	250.115		390.677	178.503		223.208	228.289		3-3			525.354	403.573		247.75	372.342		151.971	227.114
	3-4			288.488	251.804		386.645	173.243		218.599	220.365		3-4			517.718	398.383		244.294	355.103		148.028	221.92
	3-5			282.291	251.985		382.52	170.304		212.497	214.61		3-5			505.832	391.887		242.792	347.932		144.126	215.308
Strain Average		391.316		429.182	394.83		450.842	389.299		253.584	252.485	Strain Average		346.248		401.4	340.243		382.012	388.733		325.619	274.43
GROUP AVERAGE				412.006			420.071			253.034		GROUP AVERAGE				370.821			385.373			300.024
Standard Deviation		49.57		147.68			105.08			38.76		Standard Deviation		76.21		120.18			110.71			121.91
